# Supplementary material for: Dispersal history of Miniopterus fuliginosus bats and their associated viruses in east Asia
Source: PLoS One. 2021 Jan 14;16(1):e0244006. doi: 10.1371/journal.pone.0244006 (PMC7808576; doi:10.1371/journal.pone.0244006)
Supplement: S1 Table — (XLSX) [file pone.0244006.s005.xlsx]

## Sheet: Sheet1
S1 Table. Parameters used in Migrate-n analysis
Parameter	Prior	Minimum	Mean	Maximum	Delta	Bins
Theta	Uniform	0.001	0.0155	0.03	0.001	1500
M	Uniform	100	5050	10000	100	1500
